# Supplementary material for: Research on recognition of slippery road surface and collision warning system based on deep learning
Source: PLoS One. 2024 Nov 11;19(11):e0310858. doi: 10.1371/journal.pone.0310858 (PMC11554202; doi:10.1371/journal.pone.0310858)
Supplement: S1 Dataset — All collected images were collected together, labeled and summarized one by one, and resulting classification results were roughly classified into three major categories: dry, wet and snowy. (ZIP) [file pone.0310858.s001.zip]

Archive with 239 entries (235 files):
- weather1_data/
- weather1_data/dry_road/
- weather1_data/dry_road/1627260258054.jpg
- weather1_data/dry_road/1627260259796.jpg
- weather1_data/dry_road/1627260261960.jpg
- weather1_data/dry_road/1627260262603.jpg
- weather1_data/dry_road/1627264638256.jpg
- weather1_data/dry_road/1627264980259.jpg
- weather1_data/dry_road/1627264982403.jpg
- weather1_data/dry_road/1627265529309.jpg
- weather1_data/dry_road/1627265533437.jpg
- weather1_data/dry_road/1627266215163.jpg
- weather1_data/dry_road/1627266217325.jpg
- weather1_data/dry_road/1627268277043.jpg
- weather1_data/dry_road/1627268279118.jpg
- weather1_data/dry_road/1627268282623.jpg
- weather1_data/dry_road/1627269262431.jpg
- weather1_data/dry_road/1627269263114.jpg
- weather1_data/dry_road/1627276179075.jpg
- weather1_data/dry_road/1627281663833.jpg
- weather1_data/dry_road/1627281664530.jpg
- weather1_data/dry_road/1627285067187.jpg
- weather1_data/dry_road/1627285067661.jpg
- weather1_data/dry_road/1627285069766.jpg
- weather1_data/dry_road/1627285072542.jpg
- weather1_data/dry_road/1627285114371.jpg
- weather1_data/dry_road/1627285596937.jpg
- weather1_data/dry_road/1627285599085.jpg
- weather1_data/dry_road/1627288294759.jpg
- weather1_data/dry_road/1627288296935.jpg
- weather1_data/dry_road/1627288297615.jpg
- weather1_data/dry_road/1627288299007.jpg
- weather1_data/dry_road/1627288449125.jpg
- weather1_data/dry_road/1628123766582.jpg
- weather1_data/dry_road/1628123881064.jpg
- weather1_data/dry_road/1628123884568.jpg
- weather1_data/dry_road/1628124276814.jpg
- weather1_data/dry_road/1628124278917.jpg
- weather1_data/dry_road/1628124279599.jpg
- weather1_data/dry_road/1628124995994.jpg
- weather1_data/dry_road/1628124996708.jpg
- weather1_data/dry_road/1628124998781.jpg
- weather1_data/dry_road/1628125030663.jpg
- weather1_data/dry_road/1628125035460.jpg
- weather1_data/dry_road/1628125036869.jpg
- weather1_data/dry_road/1628125038332.jpg
- weather1_data/dry_road/1628126084256.jpg
- weather1_data/dry_road/1628127572686.jpg
- weather1_data/dry_road/1628146662786.jpg
- weather1_data/dry_road/1628146667527.jpg
- weather1_data/dry_road/HT_TRAIN_000009_SH_000.jpg
- weather1_data/dry_road/HT_TRAIN_000016_SH_000.jpg
- weather1_data/dry_road/HT_TRAIN_000021_SH_000.jpg
- weather1_data/dry_road/HT_TRAIN_000023_SH_000.jpg
- weather1_data/dry_road/HT_TRAIN_000024_SH_000.jpg
- weather1_data/dry_road/HT_TRAIN_000025_SH_000.jpg
- weather1_data/dry_road/HT_TRAIN_000036_SH_000.jpg
- weather1_data/dry_road/HT_TRAIN_000048_SH_000.jpg
- weather1_data/dry_road/HT_TRAIN_000054_SH_000.jpg
- weather1_data/dry_road/HT_TRAIN_000062_SH_000.jpg
- weather1_data/dry_road/HT_TRAIN_000072_SH_000.jpg
- weather1_data/dry_road/HT_TRAIN_000073_SH_000.jpg
- weather1_data/dry_road/HT_TRAIN_000078_SH_000.jpg
- weather1_data/dry_road/HT_TRAIN_000082_SH_000.jpg
- weather1_data/dry_road/HT_TRAIN_000168_SH_000.jpg
- weather1_data/dry_road/HT_TRAIN_000173_SH_000.jpg
- weather1_data/dry_road/HT_TRAIN_000175_SH_000.jpg
- weather1_data/dry_road/HT_TRAIN_000226_SH_000.jpg
- weather1_data/dry_road/HT_TRAIN_000243_SH_000.jpg
- weather1_data/dry_road/HT_TRAIN_000254_SH_000.jpg
- weather1_data/dry_road/HT_TRAIN_000259_SH_000.jpg
- weather1_data/dry_road/HT_TRAIN_000260_SH_000.jpg
- weather1_data/dry_road/HT_TRAIN_000261_SH_000.jpg
- weather1_data/dry_road/HT_TRAIN_000262_SH_000.jpg
- weather1_data/dry_road/HT_TRAIN_000263_SH_000.jpg
- weather1_data/dry_road/HT_TRAIN_000265_SH_000.jpg
- weather1_data/dry_road/um_000000.png
- weather1_data/dry_road/um_000001.png
- weather1_data/dry_road/um_000009.png
- weather1_data/dry_road/um_000022.png
- weather1_data/dry_road/um_000042.png
- weather1_data/dry_road/um_000044.png
- weather1_data/dry_road/um_000052.png
- weather1_data/dry_road/um_000054.png
- weather1_data/dry_road/um_000070.png
- weather1_data/dry_road/um_000073.png
- weather1_data/dry_road/um_000074.png
- weather1_data/dry_road/umm_000095.png
- weather1_data/dry_road/uu_000009.png
- weather1_data/dry_road/uu_000088.png
- weather1_data/dry_road/uu_000090.png
- weather1_data/snow_road/
- weather1_data/snow_road/1271.jpg
- weather1_data/snow_road/1273.jpg
- weather1_data/snow_road/1275.jpg
- weather1_data/snow_road/1276.jpg
- weather1_data/snow_road/1278.jpg
- weather1_data/snow_road/1287.jpg
- weather1_data/snow_road/1291.jpg
- weather1_data/snow_road/1293.jpg
- weather1_data/snow_road/1299.jpg
- weather1_data/snow_road/1316.jpg
- weather1_data/snow_road/1317.jpg
- weather1_data/snow_road/1331.jpg
- weather1_data/snow_road/1332.jpg
- weather1_data/snow_road/1338.jpg
- weather1_data/snow_road/1441.jpg
- weather1_data/snow_road/1444.jpg
- weather1_data/snow_road/1445.jpg
- weather1_data/snow_road/1446.jpg
- weather1_data/snow_road/snow_00002.jpg
- weather1_data/snow_road/snow_00012.jpg
- weather1_data/snow_road/snow_00017.jpg
- weather1_data/snow_road/snow_00032.jpg
- weather1_data/snow_road/snow_00053.jpg
- weather1_data/snow_road/snow_00056.jpg
- weather1_data/snow_road/snow_00096.jpg
- weather1_data/snow_road/snow_00122.jpg
- weather1_data/snow_road/snow_00126.jpg
- weather1_data/snow_road/snow_00143.jpg
- weather1_data/snow_road/snow_00148.jpg
- weather1_data/snow_road/snow_00154.jpg
- weather1_data/snow_road/snow_00164.jpg
- weather1_data/snow_road/snow_00166.jpg
- weather1_data/snow_road/snow_00167.jpg
- weather1_data/snow_road/snow_00257.jpg
- weather1_data/snow_road/snow_00259.jpg
- weather1_data/snow_road/snow_00274.jpg
- weather1_data/snow_road/snow_00277.jpg
- weather1_data/snow_road/snow_00278.jpg
- weather1_data/snow_road/snow_00283.jpg
- weather1_data/snow_road/snow_00288.jpg
- weather1_data/snow_road/snow_00382.jpg
- weather1_data/snow_road/snow_00383.jpg
- weather1_data/snow_road/snow_00396.jpg
- weather1_data/snow_road/snow_00397.jpg
- weather1_data/snow_road/snow_00409.jpg
- weather1_data/snow_road/snow_00412.jpg
- weather1_data/snow_road/snow_00414.jpg
- weather1_data/snow_road/snow_00415.jpg
- weather1_data/snow_road/snow_00416.jpg
- weather1_data/snow_road/snow_00419.jpg
- weather1_data/snow_road/snow_00420.jpg
- weather1_data/snow_road/snow_00422.jpg
- weather1_data/snow_road/snow_00424.jpg
- weather1_data/snow_road/snow_00430.jpg
- weather1_data/snow_road/snow_00431.jpg
- weather1_data/snow_road/snow_00435.jpg
- weather1_data/snow_road/snow_00437.jpg
- weather1_data/snow_road/snow_00445.jpg
- weather1_data/snow_road/snow_00448.jpg
- weather1_data/snow_road/snow_00460.jpg
- weather1_data/snow_road/snow_00623.jpg
- weather1_data/snow_road/snow_00624.jpg
- weather1_data/snow_road/snow_00626.jpg
- weather1_data/snow_road/snow_00635.jpg
- weather1_data/snow_road/snow_00638.jpg
- weather1_data/snow_road/snow_00640.jpg
- weather1_data/snow_road/snow_00642.jpg
- weather1_data/snow_road/snow_00646.jpg
- weather1_data/snow_road/snow_00648.jpg
- weather1_data/snow_road/snow_00672.jpg
- weather1_data/snow_road/snow_00674.jpg
- weather1_data/snow_road/snow_00675.jpg
- weather1_data/snow_road/snow_00685.jpg
- weather1_data/snow_road/snow_00687.jpg
- weather1_data/snow_road/微信截图_20230906115150.png
- weather1_data/snow_road/微信截图_20230906115158.png
- weather1_data/snow_road/微信截图_20230906115909.png
- weather1_data/snow_road/微信截图_20230906123857.png
- weather1_data/snow_road/微信截图_20230906124144.png
- weather1_data/snow_road/微信截图_20230906124610.png
- weather1_data/snow_road/微信截图_20230906125416.png
- weather1_data/snow_road/微信截图_20230906141722.png
- weather1_data/snow_road/微信截图_20230906141730.png
- weather1_data/wet_road/
- weather1_data/wet_road/1048.jpg
- weather1_data/wet_road/1053.jpg
- weather1_data/wet_road/1056.jpg
- weather1_data/wet_road/1140.jpg
- weather1_data/wet_road/1157.jpg
- weather1_data/wet_road/1161.jpg
- weather1_data/wet_road/1168.jpg
- weather1_data/wet_road/132.jpg
- weather1_data/wet_road/14.jpg
- weather1_data/wet_road/1566.jpg
- weather1_data/wet_road/1568.jpg
- weather1_data/wet_road/1581.jpg
- weather1_data/wet_road/1585.jpg
- weather1_data/wet_road/1587.jpg
- weather1_data/wet_road/1591.jpg
- weather1_data/wet_road/1801.jpg
- weather1_data/wet_road/1815.jpg
- weather1_data/wet_road/1821.jpg
- weather1_data/wet_road/1823.jpg
- weather1_data/wet_road/6a3af880a4e64e29bdb7ca920aea21fa.jpg
- weather1_data/wet_road/IMG_2240.jpg
- weather1_data/wet_road/IMG_2312.jpg
- weather1_data/wet_road/IMG_2313.jpg
- weather1_data/wet_road/IMG_2319.jpg
- weather1_data/wet_road/IMG_2325.jpg
- weather1_data/wet_road/IMG_2331.jpg
- weather1_data/wet_road/IMG_2334.jpg
- weather1_data/wet_road/RainSight0.jpg
- weather1_data/wet_road/RainSight102.jpg
- weather1_data/wet_road/RainSight139.jpg
- weather1_data/wet_road/RainSight427.jpg
- weather1_data/wet_road/RainSight436.jpg
- weather1_data/wet_road/RainSight486.jpg
- weather1_data/wet_road/RainSight495.jpg
- weather1_data/wet_road/RainSight666.jpg
- weather1_data/wet_road/RainSight710.jpg
- weather1_data/wet_road/RainSight77.jpg
- weather1_data/wet_road/RainSight82.jpg
- weather1_data/wet_road/RainSight87.jpg
- weather1_data/wet_road/asphalt-3166400_1280.jpg
- weather1_data/wet_road/pexels-photo-3295141.jpeg
- weather1_data/wet_road/rain117.jpg
- weather1_data/wet_road/rain127.jpg
- weather1_data/wet_road/rain131.jpg
- weather1_data/wet_road/rain16.jpg
- weather1_data/wet_road/rain164.jpg
- weather1_data/wet_road/rain17.jpg
- weather1_data/wet_road/rain189.jpg
- weather1_data/wet_road/rain192.jpg
- weather1_data/wet_road/rain22.jpg
- weather1_data/wet_road/rain41.jpg
- weather1_data/wet_road/rain45.jpg
- weather1_data/wet_road/rain5.jpg
- weather1_data/wet_road/rain98.jpg
- weather1_data/wet_road/rain99.jpg
- weather1_data/wet_road/wet-road.jpg
- weather1_data/wet_road/微信截图_20230907100128.png
- weather1_data/wet_road/微信截图_20230907100145.png
- weather1_data/wet_road/微信截图_20230907100343.png
- weather1_data/wet_road/微信截图_20230907100823.png
- weather1_data/wet_road/微信截图_20230907101355.png
- weather1_data/wet_road/微信截图_20230907101405.jpg
- weather1_data/wet_road/微信截图_20230907104402.png
